# Supplementary material for: Prophylactic supplementation with Bifidobacterium infantis or its metabolite inosine attenuates cardiac ischemia/reperfusion injury
Source: Imeta. 2024 Jul 2;3(4):e220. doi: 10.1002/imt2.220 (PMC11316933; doi:10.1002/imt2.220)
Supplement: Supplementary file 1 [file IMT2-3-e220-s002.xlsx]

## Sheet: 1B
1B-Copies of 16S rDNA
	PBS				B. infantis
before ABX	1.98126e+06	1.89735e+06	1.54771e+06	2.23522e+06	1.7457e+06	2.11379e+06	1.73306e+06	1.78183e+06
after ABX	464227	738652	330929	475324	377928	439456	474515	432637

## Sheet: 1C
1C-Copies of B. infantis rDNA
	PBS				B. infantis
before gavage	26374.3	41987.9	33074.3	33191.2	72468.3	81402.2	51683.3	41355.2
after gavage	48582.2	22318.9	37638.4	27802.4	324630	392550	318865	296514

## Sheet: 1D
1D-HW/BW (mg/g)(left panel)				1D-HW/TL (mg/mm)(right panel)
Sham	PBS + I/R	B. infantis + I/R		Sham	PBS + I/R	B. infantis + I/R
4.996	9.665	6.63		5.681	13.508	9.712
4.109	6.981	5.51		5.995	8.351	8.613
4.739	7.167	6.304		4.895	8.455	6.675
3.829	7.658	5.79		4.267	10.628	5.812
3.152	6.817	4.576		6.126	9.634	7.487
4.786	6.257	4.039		4.791	8.037	6.414
4.132	5.23	6.117		5.785	7.225	4.974
3.175	7.074	5.486		4.738	7.304	7.094
4.903	7.121	4.272		5.785	8.377	6.414
4.249	7.074	5.58		5.209	8.246	5.497

## Sheet: 1F
1F-LVEF (%)				1F-LVFS (%)				1F-LVEDD (mm)				1F-LVESD (mm)
Sham	PBS + I/R	B. infantis + I/R		Sham	PBS + I/R	B. infantis + I/R		Sham	PBS + I/R	B. infantis + I/R		Sham	PBS + I/R	B. infantis + I/R
87.2341	33.8847	61.5994		45.71	12.89	27.19		2.84	4.89	4.32		1.43	4.26	3.04
92.8715	42.9047	45.5635		48.76	17.16	18.43		2.87	4.46	4.36		1.19	3.7	3.56
87.2973	49.8015	58.3931		47.74	20.52	25.35		3.72	4.19	4.34		1.87	3.33	3.24
68.2293	44.0213	51.181		38.81	17.43	21.27		3.4	4.72	4.68		2.32	3.89	4
71.5429	51.2965	55.0883		34.1	21.22	23.31		3.74	4.69	4.27		2.46	3.69	3.27
78.4	34.0738	55.9308		40.01	13.09	23.86		3	5.09	3.64		1.8	4.43	2.77
78.9877	31.7268	59.5172		40.54	11.94	26.05		3.33	4.503	4.15		1.98	3.97	3.17
79.1994	28.911	52.3447		40.74	10.75	21.85		3.24	4.377	4.02		1.92	3.91	3.14
75.7752	42.2188	46.5078		37.66	16.7	18.84		3.01	4.634	4.25		1.87	3.03	3.45
79.4189	42.0524	39.2684		40.95	16.62	15.26		3.47	4.19	4.44		2.04	3.5	3.76
74.7331	47.3832	58.6264		36.78	19.26	25.48		3.19	4.38	4.12		2.02	3.54	3.07
75.3317	42.1124			37.28	21.16			2.71	4.69			1.7	3.91

## Sheet: 2B
2B-Fibrotic area (%)
Sham	PBS + I/R	B. infantis + I/R
1.328	24.825	18.324
0.615	32.81	24.685
0.324	25.837	16.861
1.126	40.371	14.352
0.579	34.982	8.614

## Sheet: 2D
2D-TUNEL-positive cells (%)
Sham	PBS + I/R	B. infantis + I/R
2.686	14.472	11.383
2.181	14.463	7.66
1.303	10.532	8.191
1.862	11.809	7.553
0.771	10.319	6.809
0.638	9.787	4.894

## Sheet: 2E
2E-Serum cTnT (ng/mL)
Sham	PBS + I/R	B. infantis + I/R
224.03	264.284	242.369
216.866	275.91	224.528
229.552	287.239	241.493
212.757	234.179	243.639
208.435	252.785	251.824
203.934	258.149	228.326

## Sheet: 3A
3A-Serum inosine (μg/mL)(left panel)			3A-Tissue inosine (μg/g)(right panel)
PBS gavage	B. infantis gavage		Sham	PBS + I/R	B. infantis + I/R
16.8226	92.2647		49.0824	23.3148	167.896
17.8205	85.7238		54.7815	18.5846	185.633
18.2643	123.267		38.0215	37.6821	89.6327
12.0338	95.2972		48.6783	28.1825	125.478
22.2497	65.6497		56.7825	39.187	98.7459
29.8806	79.8096			15.3255	76.8218
16.9132	75.4463			24.386	135.784
18.2744	98.2643				119.845
	86.8226				174.565

## Sheet: 3C
3C-HW/BW (mg/g) (left panel)				3C-HW/TL (mg/mm) (right panel)
Sham	PBS + I/R	Inosine + I/R		Sham	PBS + I/R	Inosine + I/R
5.94142	6.89655	5.99138		6.33929	7.49064	6.12065
5.17699	9.36364	6.19048		5.31818	8.61925	6.25273
6.0181	9.43396	5.86957		6.27358	9.35016	5.85176
5.0431	8.61472	6.52968		5.44439	8.88393	6.37539
4.95868	7.38197	6.32558		5.09987	8.00745	6.10961
4.84305	7.15517	5.80645		4.87585	7.24891	5.43807
4.8927		6.47059		5.20786		5.81242
		6.20192				5.40881

## Sheet: 3D
3D-Serum cTnT (pg/mL)
Sham	PBS + I/R	Inosine + I/R
235.357	282.976	266.31
234.167	282.976	275.833
217.5	278.214	248.452
203.214	290.119	259.167
199.643	305.595	249.643
	287.738	253.214
		238.929

[truncated: 22 more sheets: 3F, 3G, 4A, 4B, 4D, 4E, 4F, 4G, 4H, 5B, 5C, 5D, 5F, 5G, 6A, 6C, 6D, 6E, 6F, 6G …]
